# Supplementary material for: Prevalence of Antimicrobial Resistance and Respective Genes among Bacillus spp., a Versatile Bio-Fungicide
Source: Int J Environ Res Public Health. 2022 Nov 14;19(22):14997. doi: 10.3390/ijerph192214997 (PMC9690011; doi:10.3390/ijerph192214997)
Supplement: Supplementary file 1 [file ijerph-19-14997-s001.zip]

Archive with 1 entries (1 files):
- ijerph-1995405-supplementary.pdf
